# Supplementary material for: Objective Patterns of Face Recognition Deficits in 165 Adults with Self-Reported Developmental Prosopagnosia
Source: Brain Sci. 2019 Jun 6;9(6):133. doi: 10.3390/brainsci9060133 (PMC6627939; doi:10.3390/brainsci9060133)
Supplement: Supplementary file 1 [file brainsci-09-00133-s001.zip]

Archive with 3 entries (2 files):
- brainsci-515298-supple/
- brainsci-515298-supple/brainsci-515298-supple 1.xlsx
- brainsci-515298-supple/brainsci-515298-supple 2.pdf
