# Supplementary material for: Objective Patterns of Face Recognition Deficits in 165 Adults with Self-Reported Developmental Prosopagnosia
Source: Brain Sci. 2019 Jun 6;9(6):133. doi: 10.3390/brainsci9060133 (PMC6627939; doi:10.3390/brainsci9060133)
Supplement: Supplementary file 1 [file brainsci-09-00133-s001.zip › brainsci-515298-supple/brainsci-515298-supple 1.xlsx]

## Sheet: DPs
Participant	Age	Gender	CFPT				CFMT				Famous faces
			% correct	modified t	p <	% more extreme	% correct	modified t	p <	% more extreme	% correct	modified t	p <	% more extreme
DP001	18	F	73.61				72.22				30.95	6.21	0.001	0.01
DP002	18	F	87.5				73.61				55.1	3.75	0.001	0.02
DP003	18	M	72.22				58.33				60	3.25	0.01	0.09
DP004	19	F	61.11				54.17	2.29	0.05	1.28	56.25	3.63	0.001	0.03
DP005	20	F	83.33				66.67				81.13
DP006	22	M	79.17				68.06				90
DP007	23	F	73.61				70.83				71.93	2.04	0.05	2.3
DP008	23	F	73.61				69.44				86.44
DP009	24	M	58.33	2.11	0.04	1.97	55.56	2.17	0.05	1.7	65	2.74	0.01	0.4
DP010	24	M	58.33	2.11	0.04	1.97	56.94	2.05	0.05	2.23	75
DP011	24	M	62.5				43.06	3.24	0.01	0.1	33.93	5.91	0.001	0.01
DP012	24	M	68.06				55.56	2.17	0.05	1.7	62	3.05	0.01	0.17
DP013	26	F	59.72				70.83				36	5.7	0.001	0.01
DP014	26	F	63.89				55.56	2.17	0.05	1.7	47.37	4.54	0.001	0.01
DP015	27	F	77.78				62.5				83.05
DP016	27	F	77.78				62.5				16.95	7.64	0.001	0.01
DP017	28	F	73.61				58.33				70	2.23	0.05	1.46
DP018	28	F	79.17				73.61				55.56	3.7	0.001	0.02
DP019	28	F	59.72				61.11				70	2.23	0.05	1.46
DP020	29	M	73.61				58.33				45	4.78	0.001	0.01
DP021	29	F	61.11				63.89				91.67
DP022	29	M	52.78	2.73	0.01	0.41	48.61	2.76	0.01	0.38	50	4.27	0.001	0.01
DP023	29	F	66.67				45.83	3	0.01	0.19	38.89	5.4	0.001	0.01
DP024	31	F	65.28				80.56				15.91	7.74	0.001	0.01
DP025	32	F	77.78				66.67				27.91	6.52	0.001	0.01
DP026	33	M	70.83				54.17	2.29	0.05	1.28	65	2.74	0.01	0.4
DP027	33	M	65.28				37.5	3.72	0.001	0.02	74.58
DP028	33	F	59.72				61.11				68.33	2.4	0.05	0.97
DP029	34	F	81.94				59.72				46.15	4.66	0.001	0.01
DP030	34	M	36.11	4.62	0.001	0.01	41.67	3.36	0.001	0.07	46.67	4.61	0.001	0.01
DP031	34	F	75				66.67				94
DP032	35	F	68.06				45.83	3.05	0.01	0.19	30.91	8.69	0.001	0.01
DP033	35	F	76.39				81.94				38.81	7.56	0.001	0.01
DP034	35	F	79.17				70.83				60	4.55	0.001	0.01
DP035	35	M	63.19				50	2.69	0.01	0.5	53.33	5.5	0.001	0.01
DP036	35	F	68.06				45.83	3.05	0.01	0.19	30.91	8.69	0.001	0.01
DP037	36	F	62.5				75				52	5.69	0.001	0.01
DP038	36	F	75				58.33				71.43	2.93	0.01	0.27
DP039	36	F	54.17	2.79	0.01	0.39	40.28	3.53	0.001	0.05	46.43	6.48	0.001	0.01
DP040	36	M	69.44				59.72				28.3	9.06	0.001	0.01
DP041	37	F	54.17	2.79	0.01	0.39	45.83	3.05	0.01	0.19	49.12	6.1	0.001	0.01
DP042	37	F	73.61				54.17	2.34	0.05	1.21	10	11.66	0.001	0.01
DP043	38	F	75				68.06				74.58	2.48	0.05	0.86
DP044	38	F	54.17	2.79	0.01	0.39	40.28	3.53	0.001	0.05	26.67	9.29	0.001	0.01
DP045	38	M	72.22				81.94				68.97	3.28	0.01	0.1
DP046	38	F	69.44				54.17	2.34	0.05	1.21	12	11.37	0.001	0.01
DP047	38	M	38.89	4.82	0.001	0.01	55.56	2.22	0.05	1.6	57.63	4.89	0.001	0.01
DP048	39	F	80.56				91.67				57.14	4.96	0.001	0.01
DP049	40	M	68.06				54.17	2.34	0.05	1.21	35	8.1	0.001	0.01
DP050	40	F	55.56	2.61	0.01	0.62	61.11				19.61	10.29	0.001	0.01
DP051	41	F	52.78	2.98	0.01	0.24	38.89	3.65	0.001	0.04	65	3.84	0.001	0.02
DP052	41	F	45.83	3.9	0.001	0.02	51.39	2.57	0.05	0.68	27.12	9.22	0.001	0.01
DP053	41	M	75				69.44				86.67
DP054	42	F	75				50	2.69	0.01	0.5	43.1	6.95	0.001	0.01
DP055	42	M	65.28				54.17	2.34	0.05	1.21	70.59	3.05	0.01	0.2
DP056	42	F	83.33				66.67				98.33
DP057	43	M	70.83				77.78				93.33
DP058	44	F	63.89				72.22				61.67	4.32	0.001	0.01
DP059	44	F	59.72	2.06	0.05	2.28	69.44				55.1	5.25	0.001	0.01
DP060	44	F	68.06				66.67				28.81	8.98	0.001	0.01
DP061	45	F	72.22				66.67				42.37	7.06	0.001	0.01
DP062	45	F	66.67				56.94	2.1	0.05	2.09	69.49	3.2	0.01	0.13
DP063	46	F	54.17	2.79	0.01	0.39	48.61	2.81	0.01	0.37	18.75	10.41	0.001	0.01
DP064	46	F	69.44				70.83				60	4.55	0.001	0.01
DP065	46	F	68.06				61.11				53.33	5.5	0.001	0.01
DP066	46	F	62.5				52.78	2.46	0.05	0.91	50	5.97	0.001	0.01
DP067	46	M	62.5				69.44				86.67
DP068	46	F	44.44	4.08	0.001	0.01	44.44	3.17	0.01	0.14	21.95	9.96	0.001	0.01
DP069	46	M	50	3.35	0.01	0.09	52.78	2.46	0.05	0.91	61.67	4.32	0.001	0.01
DP070	46	F	54.17	2.79	0.01	0.39	44.44	3.17	0.01	0.14	43.33	6.92	0.001	0.01
DP071	47	F	65.28				63.89				81.67
DP072	47	F	68.06				56.94	2.1	0.05	2.09	23.64	9.72	0.001	0.01
DP073	47	M	81.94				90.28				95
DP074	47	F	65.28				50	2.69	0.01	0.5	51.72	5.73	0.001	0.01
DP075	47	F	65.28				54.17	2.34	0.05	1.21	48.21	6.23	0.001	0.01
DP076	47	F	45.83	3.9	0.001	0.02	56.94	2.1	0.05	2.09	93.33
DP077	48	M	66.67				69.44				54.24	5.37	0.001	0.01
DP078	48	F	66.67				70.83				91.67
DP079	48	F	59.72	2.06	0.05	2.28	61.11				48.33	6.21	0.001	0.01
DP080	48	F	65.28				69.44				50.91	5.84	0.001	0.01
DP081	49	M	33.33	5.55	0.001	0.01	54.17	2.34	0.05	1.21	73.68	2.61	0.05	0.62
DP082	49	M	73.61				95.83				88.33
DP083	50	F	54.17	2.05	0.05	2.33	58.33				21.05	8.42	0.001	0.01
DP084	50	F	68.06				59.72				56.67	4.04	0.001	0.01
DP085	50	F	56.94				40.28	3.03	0.01	0.21	46.67	5.27	0.001	0.01
DP086	51	F	47.22	2.88	0.01	0.31	68.06				73.33
DP087	51	F	63.89				68.06				44.19	5.58	0.001	0.01
DP088	52	M	76.39				51.39	2.12	0.05	1.99	81.36
DP089	52	M	62.5				45.83	2.57	0.05	0.68	31.03	7.19	0.001	0.01
DP090	52	M	68.06				56.94				52.83	4.51	0.001	0.01
DP091	52	F	76.39				54.17				40	6.09	0.001	0.01
DP092	52	F	65.28				51.39	2.12	0.05	1.99	61.02	3.51	0.001	0.05
DP093	53	F	73.61				59.72				91.67
DP094	53	F	70.83				73.61				29.17	7.42	0.001	0.01
DP095	53	F	66.67				58.33				37.74	6.37	0.001	0.01
DP096	53	F	68.06				45.83	2.57	0.05	0.68	48.33	5.07	0.001	0.01
DP097	53	M	76.39				56.94				83.05
DP098	54	F	76.39				69.44				34.88	6.72	0.001	0.01
DP099	54	F	59.72				41.67	2.91	0.01	0.29	72.88	2.05	0.05	2.34
DP100	54	F	61.11				63.89				35.59	6.63	0.001	0.01
DP101	54	F	62.5				45.83	2.57	0.05	0.68	55.93	4.13	0.001	0.01
DP102	54	M	63.89				48.61	2.35	0.05	1.18	51.79	4.64	0.001	0.01
DP103	54	F	62.5				43.06	2.8	0.01	0.39	30.77	7.23	0.001	0.01
DP104	55	F	69.44				66.67				56.76	4.03	0.001	0.01
DP105	55	F	81.94				66.67				47.46	5.17	0.001	0.01
DP106	55	M	77.78				59.72				70	2.4	0.01	1.04
DP107	55	M	51.39	2.38	0.05	1.09	50	2.24	0.05	1.54	23.68	8.1	0.001	0.01
DP108	55	M	61.11				56.94				61.4	3.46	0.001	0.06
DP109	55	F	75				51.39	2.12	0.05	1.99	70.91	2.29	0.05	1.35
DP110	56	M	59.72				81.94				59.26	3.72	0.001	0.03
DP111	56	F	54.17	2.05	0.05	2.33	51.39	2.12	0.05	1.99	44	5.6	0.001	0.01
DP112	56	F	48.61	2.71	0.01	0.48	56.94				32.69	6.99	0.001	0.01
DP113	56	F	59.72				56.94				41.38	5.92	0.001	0.01
DP114	56	F	68.06				59.72				62.71	3.3	0.01	0.1
DP115	56	F	66.67				47.22	2.46	0.05	0.9	29.27	7.41	0.001	0.01
DP116	56	F	66.67				59.72				72.41	2.11	0.05	2.06
DP117	57	M	72.22				51.39	2.12	0.05	1.99	75.86
DP118	57	M	59.72				55.56				60	3.63	0.001	0.04
DP119	57	F	80.56				76.39				75
DP120	58	F	69.44				77.78				85
DP121	58	M	69.44				47.22	2.46	0.05	0.9	94.23
DP122	58	F	41.67	3.54	0.001	0.05	38.89	3.14	0.01	0.16	44.07	5.59	0.001	0.01
DP123	58	M	45.83	3.04	0.01	0.2	38.89	3.14	0.01	0.16	38.33	6.3	0.001	0.01
DP124	58	F	59.72				47.22	2.46	0.05	0.9	85
DP125	59	F	55.56				73.61				38.6	6.26	0.001	0.01
DP126	59	F	65.28				69.44				73.33
DP127	59	M	62.5				40.28	3.03	0.01	0.21	23.64	8.1	0.001	0.01
DP128	59	F	65.28				58.33				48.33	5.07	0.001	0.01
DP129	59	F	65.28				58.33				28.33	7.53	0.001	0.01
DP130	59	M	65.28				55.56				19.28	8.64	0.001	0.01
DP131	60	F	30.56	5.16	0.001	0.01	34.72	2.81	0.01	0.35	19.64	7.14	0.001	0.01
DP132	60	F	52.78	2.28	0.05	1.36	76.39				38.33	5.21	0.001	0.01
DP133	62	M	59.72				51.39				50	4	0.001	0.01
DP134	62	M	70.83				55.56				70
DP135	63	F	79.17				87.5				89.83
DP136	63	M	47.22	3	0.01	0.21	59.72				10.47	8.09	0.001	0.01
DP137	63	F	75				51.39				66.04	2.35	0.05	1.14
DP138	63	F	70.83				65.28				84.75
DP139	63	F	56.94				51.39				27.27	6.36	0.001	0.01
DP140	64	M	61.11				56.94				73.33
DP141	64	F	59.72				58.33				81.03
DP142	64	M	75				66.67				48.72	4.14	0.001	0.01
DP143	64	M	75				79.17				86.67
DP144	64	M	63.89				38.89	2.5	0.05	0.78	43.4	4.69	0.001	0.01
DP145	64	M	63.89				54.17				59.57	3.02	0.01	0.2
DP146	65	M	63.89				63.89				70
DP147	65	F	54.17	2.1	0.05	2.06	54.17				17.44	7.37	0.001	0.01
DP148	65	F	65.28				79.17				72
DP149	66	F	55.56				54.17				61.11	2.86	0.01	0.31
DP150	66	F	58.33				52.78				56	3.38	0.001	0.07
DP151	66	F	55.56				54.17				52.54	3.74	0.001	0.02
DP152	66	F	50	2.64	0.05	0.55	47.22				13.41	7.79	0.001	0.01
DP153	67	F	45.83	3.18	0.01	0.13	48.61				16.28	7.49	0.001	0.01
DP154	67	F	59.72				52.78				34.62	5.6	0.001	0.01
DP155	67	M	45.83	3.18	0.01	0.13	36.11	2.7	0.01	0.46	42.37	4.79	0.001	0.01
DP156	68	F	63.89				52.78				72.42
DP157	69	F	56.94				59.72				40	5.04	0.001	0.01
DP158	70	M	58.33				58.33				22.92	3.93	0.001	0.02
DP159	72	F	70.83				65.28				66.67
DP160	73	F	65.28				59.72				53.44
DP161	73	F	51.39				54.17				35.56	2.98	0.01	0.25
DP162	74	M	65.28				62.5				51.92
DP163	74	F	66.67				87.5				65.52
DP164	76	M	59.72				40.28				53.19
DP165	77	M	47.22				41.67				8.33	5.03	0.001	0.01

## Sheet: Controls
Participant	Age	Gender	CFPT				CFMT				Famous faces
			% correct	modified t	p <	% more extreme	% correct	modified t	p <	% more extreme	% correct	modified t	p <	% more extreme
C001	18	F	69.44				70.83				85.19
C002	19	F	65.28				69.44				82.69
C003	19	M	77.78				81.94				77.14
C004	20	F	69.44				75				96.67
C005	20	F	75				81.94				98.33
C006	20	F	76.39				88.89				100
C007	20	F	87.5				79.17				100
C008	20	F	75				95.83				98.33
C009	20	M	55.56	2.42	0.01	0.93	75				87.93
C010	20	F	76.39				100				100
C011	20	F	77.78				65.28				64.71	2.77	0.01	0.37
C012	20	M	81.94				73.61				91.67
C013	20	M	56.94	2.26	0.03	1.36	76.39				84.21
C014	20	M	83.33				76.39				50.91	4.18	0.001	0.01
C015	20	M	68.06				62.5				86.67
C016	21	F	68.06				70.83				87.5
C017	21	F	88.89				76.39				100
C018	21	F	88.89				86.11				100
C019	21	F	83.33				97.22				86.67
C020	21	M	75				87.5				93.33
C021	21	M	77.78				80.56				75
C022	22	F	76.39				100				96.67
C023	22	M	88.89				87.5				94.23
C024	22	M	68.06				75				96.77
C025	22	M	66.67				76.39				96.67
C026	22	M	68.06				68.06				93.33
C027	23	F	68.06				75				89.83
C028	23	F	70.83				69.44				100
C029	23	M	84.72				100				100
C030	23	F	81.94				93.06				100
C031	23	M	70.83				80.56				91.67
C032	23	F	83.33				83.33				100
C033	23	F	79.17				61.11				96.43
C034	23	F	72.22				62.5				86.44
C035	24	M	81.94				95.83				100
C036	24	M	88.89				76.39				71.67	2.06	0.05	2.17
C037	24	M	80.56				76.39				91.4
C038	24	F	61.11				73.61				93.33
C039	24	F	83.33				88.89				95
C040	24	F	76.39				93.06				98.33
C041	25	F	66.67				62.5				100
C042	27	M	72.22				62.5				98.33
C043	27	M	79.17				94.44				94.92
C044	27	F	87.5				98.61				100
C045	27	M	83.33				83.33				95
C046	27	M	56.94	2.26	0.03	1.36	68.06				96.55
C047	27	F	77.78				93.06				98.33
C048	28	M	79.17				86.11				86.67
C049	28	M	84.72				84.72				77.36
C050	29	M	81.94				62.5				88.24
C051	29	F	88.89				69.44				80
C052	29	F	81.94				91.67				87.04
C053	29	F	83.33				93.06				100
C054	29	M	66.67				100				100
C055	30	F	84.72				69.44				100
C056	31	F	86.11				86.11				100
C057	31	M	84.72				83.33				100
C058	32	M	88.89				97.22				93.22
C059	32	F	86.11				94.44				98.33
C060	32	F	63.89				68.06				81.25
C061	34	M	81.94				84.72				98.33
C062	34	M	75				72.22				86.44
C063	35	F	84.72				88.89				94.74
C064	35	F	61.11				68.06				93.33
C065	35	F	80.56				65.28				80
C066	36	F	79.17				97.22				98.33
C067	36	M	75				93.06				92.86
C068	36	M	83.33				80.56				90
C069	36	F	80.56				86.11				88.14
C070	37	M	70.83				79.17				100
C071	37	F	87.5				91.67				96.88
C072	38	M	81.94				84.72				93.33
C073	38	F	83.33				93.06				100
C074	38	M	77.78				93.06				93.33
C075	39	F	83.33				98.61				98.33
C076	39	M	80.56				75				94.92
C077	39	M	66.67				69.44				78.33
C078	39	M	76.39				73.61				83.05
C079	39	F	75				81.94				82.76
C080	39	F	70.83				75				98.28
C081	41	M	66.67				69.44				81.67
C082	41	F	77.78				93.06				95
C083	42	F	77.78				88.89				96.15
C084	43	F	65.28				69.44				98.31
C085	43	M	69.44				52.78	2.46	0.05	0.91	78.33
C086	43	F	75				93.06				100
C087	43	M	83.33				100				100
C088	43	M	72.22				76.39				88.33
C089	44	F	77.78				86.11				96.66
C090	45	F	73.61				81.94				81.67
C091	45	F	83.33				98.61				98.33
C092	45	M	77.78				77.78				93.33
C093	45	M	76.39				84.72				91.53
C094	45	M	61.11				93.06				100
C095	46	M	70.83				91.67				96.67
C096	46	M	56.94	2.43	0.02	0.97	68.06				88.33
C097	46	F	86.11				91.67				85.71
C098	46	F	76.39				62.5				75	2.42	0.05	0.99
C099	47	F	68.06				75				98.31
C100	47	F	77.78				84.72				95
C101	48	F	73.61				70.83				95
C102	48	F	83.33				66.67				88.33
C103	48	M	79.17				93.06				100
C104	48	M	75				75				86.67
C105	49	F	70.83				68.06				94.83
C106	49	F	58.33	2.24	0.03	1.5	73.61				89.83
C107	50	F	75				98.61				96.67
C108	50	M	80.56				94.44				95
C109	50	M	52.78	2.22	0.05	1.61	81.94				79.63
C110	50	F	62.5				55.56				91.67
C111	50	F	75				62.5				100
C112	51	F	73.61				90.28				88.14
C113	51	F	81.94				81.94				85
C114	52	F	72.22				70.83				96.67
C115	52	M	77.78				58.33				98.15
C116	52	F	73.61				61.11				80
C117	52	F	76.39				77.78				100
C118	52	F	62.5				77.78				83.33
C119	53	M	50	2.55	0.05	0.73	73.61				89.83
C120	53	F	76.39				76.39				100
C121	53	F	68.06				55.56				94.44
C122	53	F	79.17				76.39				91.53
C123	53	M	73.61				66.67				85.96
C124	53	F	79.17				81.94				94.92
C125	53	M	86.11				94.44				100
C126	53	F	70.83				77.78				71.66	2.2	0.05	1.67
C127	54	M	66.67				66.67				90.74
C128	55	F	88.89				98.61				82.76
C129	55	M	68.06				73.61				98.33
C130	55	F	72.22				72.22				87.72
C131	55	M	65.28				77.78				78
C132	55	F	65.28				83.33				93.33
C133	55	M	70.83				83.33				94.83
C134	56	M	58.33				80.56				96.67
C135	56	F	70.83				88.89				98.31
C136	56	F	73.61				72.22				80
C137	57	F	75				90.28				85.71
C138	57	F	83.33				79.17				88.14
C139	57	M	59.72				52.78				76.67
C140	57	M	58.33				88.89				76.92
C141	58	F	69.44				87.5				77.97
C142	58	F	73.61				66.67				89.74
C143	58	F	65.28				87.5				98.33
C144	58	F	70.83				66.67				94.92
C145	58	F	72.22				76.39				95
C146	59	F	80.56				90.28				98.33
C147	59	M	69.44				98.61				81.36
C148	59	F	77.78				72.22				85.71
C149	59	M	66.67				65.28				77.97
C150	60	F	77.78				97.22				96.61
C151	60	F	73.61				94.44				90
C152	60	F	69.44				58.33				81.67
C153	61	F	65.28				77.78				91.07
C154	61	M	83.33				84.72				98.28
C155	61	M	75				63.89				95
C156	61	F	72.22				61.11				100
C157	61	M	73.61				79.17				87.93
C158	61	F	76.39				90.28				95
C159	61	F	59.72				65.28				80
C160	61	F	76.39				97.22				96.67
C161	62	F	76.39				97.22				96.67
C162	62	M	76.39				88.89				100
C163	62	F	72.22				54.17				84.75
C164	62	F	73.61				73.61				75
C165	63	F	65.28				76.39				100
C166	63	M	69.44				65.28				75
C167	63	F	75				72.22				95
C168	63	F	62.5				61.11				91.3
C169	63	M	63.89				86.11				88.14
C170	63	F	73.61				61.11				90
C171	63	F	66.67				51.39				100
C172	63	M	52.78	2.28	0.05	1.36	76.39				85
C173	64	M	72.22				77.78				98.33
C174	64	M	63.89				86.11				88.14
C175	64	F	73.61				66.67				78.95
C176	64	F	83.33				94.44				91.67
C177	64	F	68.06				48.61				88.33
C178	65	M	63.89				54.17				70
C179	65	F	62.5				65.28				71.11
C180	65	M	66.67				61.11				85
C181	65	M	76.39				95.83				100
C182	66	M	68.06				66.67				96.15
C183	66	F	77.78				69.44				75.44
C184	66	M	66.67				61.11				81.67
C185	66	M	63.89				55.56				80
C186	66	F	73.61				80.56				96.67
C187	66	F	80.56				80.56				85
C188	67	M	61.11				50				87.93
C189	67	F	88.89				88.89				98.33
C190	67	F	76.39				84.72				90
C191	67	F	61.11				62.5				60	2.97	0.01	0.23
C192	68	M	54.17	2.1	0.05	2.06	79.17				100
C193	68	F	77.78				77.78				85.96
C194	68	F	81.94				59.72				95
C195	68	M	66.67				83.33				91.67
C196	68	F	72.22				75				100
C197	68	F	63.89				68.06				90
C198	69	M	66.67				72.22				100
C199	69	F	72.22				68.06				70.69
C200	69	M	66.67				75				86.44
C201	69	F	55.56				61.11				78.33
C202	70	F	56.94				77.78				96.43
C203	70	F	56.94				86.11				91.67
C204	70	M	76.39				76.39				77.78
C205	70	F	72.22				81.94				65.91
C206	70	M	65.28				70.83				77.78
C207	71	F	58.33				44.44				58.33
C208	71	M	61.11				51.39				70.91
C209	71	M	65.28				52.78				62.71
C210	71	M	52.78				56.94				76.67
C211	72	M	62.5				56.94				83.33
C212	72	M	75				55.56				56.9
C213	72	F	73.61				66.67				72.73
C214	72	M	66.67				65.28				62.71
C215	72	F	54.17				62.5				91.67
C216	73	F	77.78				84.72				94.83
C217	73	M	75				90.28				86.44
C218	73	M	80.56				58.33				63.79
C219	73	F	54.17				69.44				73.21
C220	73	F	73.61				58.33				88.33
C221	73	F	54.17				56.94				56.67
C222	74	M	55.56				50				93.18
C223	74	M	61.11				76.39				98.21
C224	74	F	41.67	2.13	0.05	2	36.11	2.15	0.05	1.88	92.31
C225	74	F	74.31				41.67				81.08
C226	74	F	68.06				70.83				68.33
C227	74	M	48.61				52.78				55
C228	75	M	68.06				52.78				51.72
C229	75	F	61.11				54.17				75
C230	75	F	72.22				75				95
C231	75	M	66.67				65.28				84.75
C232	75	M	56.94				62.5				78.95
C233	75	M	56.94				50				69.64
C234	75	F	55.56				66.67				64.15
C235	76	F	62.5				59.72				68.52
C236	76	F	80.56				73.61				66.67
C237	77	F	73.61				80.56				73.81
C238	77	F	61.81				59.72				78.18
C239	77	F	38.89	2.4	0.05	1.07	65.28				63.33
C240	78	F	61.11				58.33				83.33
C241	78	F	55.56				59.72				58.33
